# Supplementary material for: An Antibody Screen of a Plasmodium vivax Antigen Library Identifies Novel Merozoite Proteins Associated with Clinical Protection
Source: PLoS Negl Trop Dis. 2016 May 16;10(5):e0004639. doi: 10.1371/journal.pntd.0004639 (PMC4868274; doi:10.1371/journal.pntd.0004639)
Supplement: S1 Table — (XLSX) [file pntd.0004639.s003.xlsx]

## Sheet: Sheet1
Table S1. Recombinant P. vivax proteins used in the study.
					Screen
Group	Accession number	Common name	Product	Known or predicted subcellular location	SI immunoreactivity*	SI comprehensive*	PNG cohort**	Seroprevalence in SI comprehensive, % (n)
Merozoite surface proteins (MSPs)	PVX_099980	MSP1	merozoite surface protein 1	Merozoite surface (GPI-anchor)	X	X		100 (144)
	PVX_097680	MSP3.3, MSP3β	merozoite surface protein 3	Merozoite surface (no anchor)	X	X		44.76 (64)
	PVX_097720	MSP3.10, MSP3α	merozoite surface protein 3	Merozoite surface (no anchor)	X	X		91.67 (132)
	PVX_097685	MSP3.4	merozoite surface protein 3	Merozoite surface (no anchor)	X
	PVX_003775	MSP4	merozoite surface protein 4, putative	Merozoite surface (GPI-anchor)	X
	PVX_003770	MSP5	merozoite surface protein 5	Microneme and/or apical (GPI-anchor)	X	X		41.26 (59)
	PVX_082700	MSP7.1	merozoite surface protein 7 (MSP7)		X
	PVX_082675	MSP7.6	merozoite surface protein 7 (MSP7)		X	X		70.14 (101)
	PVX_082655	MSP7.9	merozoite surface protein 7 (MSP7), putative	Merozoite surface (no anchor)	X
	PVX_114145	MSP10	merozoite surface protein 10, putative	Merozoite surface (GPI-anchor)	X	X		46.15 (66)
6-cysteine proteins	PVX_113775	P12	6-cysteine protein	Merozoite surface and/or rhoptry (GPI-anchor)	X	X	X	94.44 (136)
	PVX_113780	P12p	6-cysteine protein (P12p)		X
	PVX_097960	P38	6-cysteine protein (P38)	Merozoite surface and/or apical (GPI-anchor)	X
	PVX_000995	P41	6-cysteine protein	Merozoite surface (no anchor)	X	X	X	31.25 (45)
	PVX_115165	P92	6-cysteine protein	Merozoite surface (GPI-anchor)	X
Merozoite proteins not in other families	PVX_001725	RON12	rhoptry neck protein 12, putative	Rhoptry	X
	PVX_088910	GAMA	GPI-anchored micronemal antigen, putative	Merozoite surface (GPI-Anchor)	X	X	X	92.36 (133)
	PVX_090075	Pv34, PV2	apical merozoite protein (Pf34)	Rhoptry (GPI-anchor)	X
	PVX_090210	ARP	asparagine-rich protein	Rhoptry	X	X	X	66.67 (96)
	PVX_090240	CyRPA	cysteine-rich protective antigen	Apical	X	X	X	56.94 (82)
	PVX_095055	RIPR	Rh5 interacting protein, putative	Microneme and merozoite surface	X	X		91.67 (132)
	PVX_098712	RhopH3	high molecular weight rhoptry protein 3, putative	Rhoptry	X
	PVX_110810	DBP	Duffy receptor precursor	Microneme	X
		DBP-RII	Duffy binding protein region II		X
	PVX_111290	MTRAP	merozoite TRAP-like protein, putative	Microneme	X
	PVX_081550		StAR-related lipid transfer protein, putative		X		X
	PVX_084815		conserved Plasmodium membrane protein, unknown function	GPI-anchor	X
	PVX_084970		hypothetical protein, conserved	GPI-anchor	X
	PVX_116775		hypothetical protein, conserved		X
No known P. falciparum3D7 homologs	PVX_101590	RBP2-like	reticulocyte-binding protein 2 (RBP2), like		X
	PVX_001015		Pf52-like protein, putative	GPI-anchor	X
	PVX_110950		hypothetical protein		X
	PVX_110960		hypothetical protein		X
	PVX_110965		hypothetical protein		X
Abbreviations: SI=Solomon Islands; PNG=Papua New Guinea
* Biotinylated
** 6-His-tagged (purified)
