# Supplementary material for: An Antibody Screen of a Plasmodium vivax Antigen Library Identifies Novel Merozoite Proteins Associated with Clinical Protection
Source: PLoS Negl Trop Dis. 2016 May 16;10(5):e0004639. doi: 10.1371/journal.pntd.0004639 (PMC4868274; doi:10.1371/journal.pntd.0004639)
Supplement: S2 Table — (XLSX) [file pntd.0004639.s004.xlsx]

## Sheet: Sheet1
Table S2. Associations between levels of IgG to 12 P. vivax merozoite proteins measured by ELISA and infection status, clinical symptoms, and socio-economic indicators in Solomon Islanders.
	6-Cys												Merozoite proteins not in other families																								Merozoite surface proteins
	P12 (PVX_113775)						P41 (PVX_000995)						ARP (PVX_090210)						GAMA (PVX_088910)						Ripr (PVX_095055)						CyRPA (PVX_090240)						MSP1 (PVX_099980)						MSP3.10 (PVX_097720)						MSP3.3 (PVX_097680)
	n	Geom mean	95% CI		P value	Adjusted P value**	n	Geom mean	95% CI		P value	Adjusted P value**	n	Geom mean	95% CI		P value	Adjusted P value**	n	Geom mean	95% CI		P value	Adjusted P value**	n	Geom mean	95% CI		P value	Adjusted P value**	n	Geom mean	95% CI		P value	Adjusted P value**	n	Geom mean	95% CI		P value	Adjusted P value**	n	Geom mean	95% CI		P value	Adjusted P value**	n
Age (years)
5-9	48	0.143982	0.0859783	0.241117	0.0091	0.0081	48	0.142394	0.0969143	0.209216	0.0116	0.0094	48	0.108579	0.0820158	0.143745	<0.001	<0.001	48	0.122648	0.0729547	0.206191	<0.001	<0.001	48	0.120841	0.0792344	0.184296	0.0006	<0.001	48	0.483897	0.31657	0.739665	<0.001	<0.001	48	0.296769	0.196009	0.449327	<0.001	<0.001	48	0.0924146	0.0652139	0.130961	0.0062	0.0062	47
10-19	48	0.120677	0.07676	0.189721			48	0.155472	0.102928	0.234841			48	0.135671	0.101259	0.181778			48	0.233801	0.142467	0.383686			48	0.187346	0.128056	0.274087			48	0.866812	0.620044	1.21179			48	0.470622	0.356528	0.621227			48	0.161385	0.100034	0.260363			48
20-80	48	0.319818	0.203804	0.501871			48	0.319052	0.204223	0.498447			48	0.302322	0.211279	0.432596			48	0.641329	0.417587	0.984951			48	0.35663	0.247319	0.514254			48	1.24879	0.909321	1.71499			48	1.08683	0.88271	1.33816			48	0.236615	0.157597	0.355251			48
Infection status
PCR & LM negative	48	0.118656	0.0670528	0.209973	Ref		48	0.167061	0.106801	0.261321	Ref		48	0.176617	0.127979	0.243738	Ref		48	0.146888	0.075582	0.285467	Ref		48	0.140933	0.0908697	0.218577	Ref		48	0.425717	0.267456	0.677624	Ref		48	0.336576	0.220736	0.513207	Ref		48	0.0960553	0.0640932	0.143956	Ref		48
PCR positive	48	0.178663	0.11077	0.28817	0.2278		48	0.135976	0.0878052	0.210573	0.4825		48	0.161039	0.11055	0.234587	0.6978		48	0.354563	0.228763	0.549542	0.0148	0.0068	48	0.207424	0.140584	0.306042	0.1751		48	0.959314	0.700114	1.31448	0.0219	0.0123	48	0.617923	0.47089	0.810868	0.3438		48	0.202213	0.130415	0.313538	0.0125		48
PCR & LM positive	48	0.262126	0.180629	0.380393	0.0204	0.0172	48	0.310936	0.21755	0.44441	0.0354	0.0308	48	0.156581	0.114735	0.213689	0.6127		48	0.353108	0.242517	0.51413	0.0153	0.0046	48	0.276189	0.188877	0.403865	0.019	0.0122	48	1.28258	1.00236	1.64114	<0.001	<0.001	48	0.729854	0.543793	0.979576	0.0204	0.0136	48	0.181683	0.120299	0.274391	0.0321		47
Age#Infection					0.6011						0.3831						0.6643						0.2213						0.8904						0.404						0.2298						0.4921
Parasite density by PCR (amplicons/μL of blood)§	96	6.07	4.17	8.85	0.1298		96	6.07	4.17	8.85	0.0332		96	6.07	4.17	8.85	0.091		96	6.07	4.17	8.85	0.6915		96	6.07	4.17	8.85	0.0758		96	6.07	4.17	8.85	0.8883		96	6.07	4.17	8.85	0.4051		96	6.07	4.17	8.85	0.3523		96
Parasite density by LM (parasites/μL of blood)	48	20.77	15.13	28.71	0.4077		48	20.77	15.13	28.71	0.5381		48	20.77	15.13	28.71	0.7221		48	20.77	15.13	28.71	0.2049		48	20.77	15.13	28.71	0.3219		48	20.77	15.13	28.71	0.193		48	20.77	15.13	28.71	0.9597		48	20.77	15.13	28.71	0.1411		47
Sex
Male	69	0.168328	0.109339	0.259144	0.7277		48	0.208976	0.144826	0.30154	0.5042		69	0.140234	0.106866	0.184022	0.1119		69	0.193066	0.124569	0.299227	0.0435	0.0204	69	0.199802	0.142549	0.280049	0.9737		69	0.807959	0.595027	1.09709	0.714		69	0.489238	0.366878	0.652407	0.3947		69	0.155182	0.109026	0.220879	0.8817		68
Female	75	0.185622	0.129442	0.266186			75	0.177368	0.128146	0.245498			75	0.190574	0.145731	0.249214			75	0.351955	0.237263	0.522088			75	0.201362	0.145307	0.279041			75	0.804393	0.592465	1.09213			75	0.577622	0.438603	0.760706			75	0.149595	0.106445	0.210238			75
Multiplicity of infection (number of clones)*
1	50	0.186638	0.124624	0.279511	0.1436		50	0.167165	0.111959	0.249591	0.1836		50	0.166665	0.120026	0.231428	0.4591		50	0.311234	0.210184	0.460866	0.3544		50	0.25743	0.181685	0.364755	0.8468		50	1.05328	0.767188	1.44605	0.8597		50	0.730184	0.579315	0.920343	0.7753		50	0.194452	0.128509	0.294232	0.8982		50
2	30	0.308733	0.172288	0.553237			30	0.258949	0.15261	0.439386			30	0.135589	0.0842436	0.218229			30	0.415405	0.258276	0.668127			30	0.243194	0.147299	0.401519			30	1.38898	1.2034	1.60317			30	0.702618	0.519274	0.950696			30	0.185996	0.103559	0.334055			29
Gametocyte carrier#
No	116	0.171941	0.125646	0.235294	0.6666		116	0.191859	0.144829	0.254162	0.9994		116	0.163295	0.131994	0.202017	0.8745		116	0.248516	0.175819	0.351271	0.3138		116	0.190989	0.146341	0.249258	0.3953		116	0.726282	0.565028	0.933555	0.0695		116	0.486011	0.386366	0.611354	0.1064		116	0.142467	0.108734	0.186667	0.2713		116
Yes	28	0.200317	0.109108	0.36777			28	0.191903	0.120965	0.304442			28	0.169726	0.107795	0.267239			28	0.33882	0.20286	0.565903			28	0.245931	0.152846	0.395707			28	1.24164	0.887874	1.73635			28	0.784541	0.560014	1.09909			28	0.200447	0.1136	0.353689			27
Hemoglobin level (g/dL
≥11g/dl	116	0.182972	0.133818	0.250181	0.6375		116	0.201089	0.152205	0.265672	0.436		116	0.183328	0.148283	0.226656	0.0217		116	0.289157	0.208154	0.401681	0.2137		116	0.211069	0.163183	0.273008	0.3796		116	0.817339	0.642728	1.03939	0.5798		116	0.556963	0.446361	0.69497	0.1965		116	0.165679	0.126295	0.217345	0.1607		115
<11g/dl	28	0.154825	0.083692	0.286417			28	0.157961	0.0973581	0.256287			28	0.105085	0.0693658	0.159198			28	0.180907	0.0911846	0.358914			28	0.162532	0.0927638	0.284774			28	0.761162	0.462698	1.25215			28	0.44611	0.283604	0.70173			28	0.107257	0.0619754	0.185622			28
Self reported malaria episode (last 2 weeks)
No	133	0.174261	0.13012	0.233375	0.4578		133	0.191713	0.148683	0.247197	0.8908		133	0.168528	0.138225	0.205474	0.5592		133	0.264609	0.194944	0.359168	0.6556		133	0.19519	0.153138	0.24879	0.6361		133	0.811278	0.648258	1.01529	0.339		133	0.56275	0.462216	0.68515	0.1161		133	0.159884	0.123765	0.206544	0.2078		132
Yes	9	0.268521	0.0929149	0.776016			9	0.205625	0.0690101	0.61269			9	0.133359	0.0512667	0.346906			9	0.200738	0.0431378	0.934115			9	0.24598	0.0811725	0.745403			9	0.671547	0.239219	1.8852			9	0.23509	0.0628583	0.879238			9	0.0841226	0.0361659	0.195671			9
Self-reported febrile (last 48 hours)
No	122	0.171976	0.127733	0.231542	0.5896		122	0.184205	0.14066	0.241231	0.3553		122	0.158794	0.129589	0.19458	0.3856		122	0.245293	0.179444	0.335306	0.3531		122	0.187183	0.145706	0.240466	0.2162		122	0.742591	0.585721	0.941475	0.041		122	0.52751	0.428442	0.649486	0.3881		122	0.159624	0.122605	0.207821	0.4483		121
Yes	21	0.21328	0.0925364	0.491574			21	0.254169	0.144993	0.445551			21	0.201598	0.110971	0.366239			21	0.363277	0.145561	0.906629			21	0.282755	0.145976	0.547696			21	1.25679	0.767607	2.05774			21	0.549143	0.28617	1.05377			21	0.122502	0.0624369	0.240352			21
Self-reported feeling unwell
No	121	0.174164	0.129442	0.234337	0.7529		121	0.189557	0.144341	0.248939	0.7233		121	0.161202	0.13203	0.196819	0.6303		121	0.248229	0.181988	0.338581	0.4735		121	0.190362	0.148152	0.244598	0.3856		121	0.759741	0.601391	0.959784	0.0731		121	0.53399	0.434451	0.656335	0.3899		121	0.152219	0.116585	0.198743	0.87		120
Yes	22	0.197013	0.0853337	0.454852			22	0.213969	0.124971	0.366347			22	0.18358	0.0972866	0.346417			22	0.334244	0.131494	0.849613			22	0.252953	0.130047	0.492017			22	1.08228	0.606468	1.93141			22	0.512542	0.265275	0.990293			22	0.161002	0.0848645	0.305449			22
Self-reported febrile + unwell
No	125	0.170793	0.127761	0.228318	0.5055		125	0.185798	0.142539	0.242186	0.5015		125	0.15853	0.129969	0.193368	0.3246		125	0.254049	0.186692	0.345708	0.5119		125	0.192893	0.15071	0.246883	0.3926		125	0.756853	0.599825	0.954988	0.0568	0.0225	125	0.538207	0.438741	0.660223	0.5652		125	0.155069	0.119217	0.201702	0.7019		124
Yes	19	0.225056	0.0889957	0.56913			19	0.237058	0.129694	0.433302			19	0.210038	0.108762	0.405618			19	0.339486	0.123146	0.935888			19	0.259705	0.125791	0.536181			19	1.22041	0.70534	2.11159			19	0.503105	0.246804	1.02557			19	0.134921	0.0689308	0.264086			19
ITN use
≤1 year	41	0.188831	0.111715	0.319179	0.9566		41	0.18431	0.118815	0.285908	0.717		41	0.158482	0.107206	0.234282	0.9227		41	0.397166	0.254472	0.619875	0.2004		41	0.303668	0.206935	0.445618	0.0525	0.0298	41	1.17315	0.859182	1.60184	0.1816		41	0.734965	0.53161	1.01611	0.0907	0.0242	41	0.178366	0.109925	0.28942	0.6703		40
2 years	21	0.17717	0.0798073	0.393314			21	0.244515	0.128474	0.465368			21	0.155359	0.084833	0.284517			21	0.264708	0.121473	0.576841			21	0.13158	0.0655558	0.2641			21	0.715089	0.407622	1.25448			21	0.457951	0.265978	0.788482			21	0.159314	0.0872076	0.29104			21
3 years	82	0.171535	0.118541	0.24822			82	0.183976	0.131604	0.257189			82	0.170113	0.134241	0.215571			82	0.215026	0.140078	0.330074			82	0.181655	0.132677	0.248715			82	0.68902	0.504287	0.941425			82	0.472568	0.358496	0.622936			82	0.139034	0.100391	0.192551			82
Travel history (last month)
No	127	0.16663	0.123082	0.225586	0.2065		127	0.184057	0.141456	0.239489	0.2715		127	0.154784	0.12774	0.187553	0.1932		127	0.239511	0.174097	0.329504	0.1239		127	0.186968	0.145235	0.240692	0.1403		127	0.745937	0.588827	0.944967	0.0894		127	0.500446	0.404062	0.619821	0.0923		127	0.142889	0.111041	0.183872	0.0999		126
Yes	16	0.293101	0.154213	0.557076			16	0.282865	0.151884	0.526803			16	0.266096	0.116352	0.608558			16	0.496318	0.23898	1.03076			16	0.324611	0.18543	0.56826			16	1.42948	1.02201	1.99942			16	0.844694	0.513316	1.39			16	0.271645	0.111821	0.659901			16
Region
Anchor	20	0.150734	0.0648086	0.350582	0.6733		20	0.133724	0.0624418	0.286383	0.6709		20	0.146857	0.0817697	0.263753	0.4163		20	0.111723	0.0352034	0.354568	0.1145		20	0.112779	0.0507725	0.250511	0.2388		20	0.338435	0.157245	0.728406	0.0832		20	0.359869	0.166772	0.776546	0.7602		20	0.097782	0.0443788	0.215448	0.077		20
Bay	57	0.190812	0.123707	0.294317			57	0.204143	0.136965	0.304271			57	0.200407	0.145086	0.276822			57	0.294382	0.180234	0.480826			57	0.236621	0.168086	0.3331			57	0.782337	0.543513	1.1261			57	0.520326	0.379436	0.713531			57	0.21878	0.155429	0.307954			57
Channel/South coast	26	0.130822	0.0600163	0.285164			26	0.185385	0.10494	0.327497			26	0.135622	0.0944221	0.1948			26	0.25546	0.136033	0.479735			26	0.196301	0.112218	0.343386			26	0.880526	0.555557	1.39558			26	0.488893	0.300082	0.796504			26	0.150861	0.0817934	0.278251			26
North coast	41	0.209396	0.129488	0.338616			41	0.21454	0.13841	0.332544			41	0.149415	0.103423	0.215858			41	0.352213	0.232233	0.53418			41	0.214134	0.137588	0.333266			41	1.21337	0.923932	1.59349			41	0.707152	0.535948	0.933045			41	0.114804	0.0715866	0.184114			40
Household education level
Primary	68	0.142749	0.0923501	0.220652	0.1268		68	0.205126	0.148002	0.284299	0.8936		68	0.175543	0.133015	0.231667	0.3372		68	0.254428	0.161003	0.402065	0.9903		68	0.159079	0.110532	0.228949	0.3628		68	0.695368	0.492068	0.982664	0.1452		68	0.513788	0.38627	0.683404	0.8045		68	0.120548	0.0812608	0.17883	0.4022		68
Secondary	34	0.243781	0.15103	0.393492			34	0.188002	0.11037	0.320238			34	0.152708	0.10565	0.220726			34	0.243186	0.13825	0.427771			34	0.224212	0.140215	0.358528			34	0.650576	0.401304	1.05469			34	0.474617	0.295121	0.763284			34	0.181409	0.121143	0.271657			33
Tertiary	17	0.305162	0.141226	0.659396			17	0.172317	0.070584	0.420679			17	0.11277	0.0640984	0.198398			17	0.258749	0.117488	0.569852			17	0.247974	0.122922	0.500244			17	1.44693	1.00649	2.08011			17	0.629648	0.356822	1.11108			17	0.158337	0.0745594	0.33625			17
Abbreviations: LM=Light microscopy, Geom mean=geometric mean of ELISA OD values
§ 18S DNA
* MS16 & msp1F3 markers
# Pvs25 marker
** Model adjusted for all variables individually associated with antibody levels
P values from Student's t-test or ANOVA. P values < 0.05 were deemed significant.
[truncated: 29 more columns]
