# Supplementary material for: An Antibody Screen of a Plasmodium vivax Antigen Library Identifies Novel Merozoite Proteins Associated with Clinical Protection
Source: PLoS Negl Trop Dis. 2016 May 16;10(5):e0004639. doi: 10.1371/journal.pntd.0004639 (PMC4868274; doi:10.1371/journal.pntd.0004639)
Supplement: S3 Table — (XLSX) [file pntd.0004639.s005.xlsx]

## Sheet: Sheet1
Table S3. Associations between levels of IgG to 6 P. vivax merozoite proteins and age, exposure status, and infection status in Papua New Guinean children.
	ARP		CyRPA		P12		P41		HP PVX_081550		GAMA
Age; r, P value
All children	0.16	0.02	0.15	0.027	0.02	0.79	-0.07	0.29	0.25	<0.001	0.11	0.1
Not infected only	0.17	0.09	0.11	0.29	0.04	0.69	0.022	0.83	0.33	<0.001	0.16	0.11
Infected only	0.15	0.1	0.17	0.06	-0.03	0.75	-0.17	0.05	0.18	0.048	0.08	0.4
Exposure#; r, P value
All children	0.0812	0.2293	0.1441	0.0323	-0.0022	0.9741	-0.0471	0.4865	0.29	<0.001	0.1152	0.0874
Not infected only	0.0555	0.5933	0.1174	0.2573	-0.0299	0.775	0.0269	0.7971	0.4123	<0.001	0.1474	0.1562
Infected only	0.1083	0.2275	0.1101	0.2196	-0.0433	0.6285	-0.2107	0.0174	0.0571	0.5235	0.07	0.4339
Infection status*; geometric mean [95% CI]**, P value
Not infected	0.39 [0.34, 0.44]	0.4458	0.02 [0.02, 0.03]	0.009	0.01 [0.01, 0.02]	<0.001	0.01 [0.01, 0.02]	0.001	0.02 [0.02, 0.03]	0.001	0.006 [0.005, 0.007]	0.1676
Infected	0.41 [0.37, 0.46]		0.04 [0.03, 0.05]		0.03 [0.02, 0.04]		0.03 [0.02, 0.03]		0.04 [0.03, 0.05]		0.007 [0.006, 0.01]
Abbreviation: 95%CI=95% confidence interval
# Exposure was calculated as age multiplied by molFOB
* Infection status detected by PCR
** Antibody geometric mean and 95% CIs were multiplied by 1000
r and P values were determined by Spearman's method
