# Supplementary material for: An Antibody Screen of a Plasmodium vivax Antigen Library Identifies Novel Merozoite Proteins Associated with Clinical Protection
Source: PLoS Negl Trop Dis. 2016 May 16;10(5):e0004639. doi: 10.1371/journal.pntd.0004639 (PMC4868274; doi:10.1371/journal.pntd.0004639)
Supplement: S4 Table — (XLSX) [file pntd.0004639.s006.xlsx]

## Sheet: Sheet1
Table S4. Correlation between IgG levels to 3 P. vivax merozoite antigens in Papua New Guinean children.
	PVX_081885	P12	P41
PVX_081885	1
P12	0.3371	1
P41	0.4264	0.6596	1
Correlations were determined by Spearman's method. All correlations are significant at P<0.001.
