# Supplementary material for: An Antibody Screen of a Plasmodium vivax Antigen Library Identifies Novel Merozoite Proteins Associated with Clinical Protection
Source: PLoS Negl Trop Dis. 2016 May 16;10(5):e0004639. doi: 10.1371/journal.pntd.0004639 (PMC4868274; doi:10.1371/journal.pntd.0004639)
Supplement: S5 Table — Estimates are provided as median and 95% credible intervals of the posterior distribution. All parameters had uniform prior distributions: λ ~ U(0,10), ρ ~ U(0,1). (XLSX) [file pntd.0004639.s007.xlsx]

## Sheet: Sheet1
Table S5. Parameter estimates for serocatalytic models. Estimates are provided as median and 95% credible intervals of the posterior distribution. All parameters had uniform prior distributions: λ ~ U(0,10), ρ ~ U(0,1).
	seroconversion rate: λ /year			seroreversion half-life: 1/ρ years
	0.5	0.025	0.975	0.5	0.025	0.975
MSP3.3*	7.04	1.32	9.88	1.09	0.51	5.95
P12*	7.14	1.42	9.88	1.64	0.72	8.86
P41	0.64	0.11	1.12	0.49	0.35	3.02
ARP	0.12	0.08	4.21	28.6	0.37	188.4
CyRPA	0.1	0.06	2.77	16.1	0.36	60.7
GAMA*	7.05	1.56	9.88	1.19	0.56	5.76
MSP1*	7.08	1.64	9.88	22.9	3.34	740.5
MSP10	0.06	0.03	1.68	21.6	0.38	555.8
MSP3.10	1.03	0.07	1.94	0.54	0.35	13.8
MSP5	0.07	0.04	1.58	11.5	0.36	67.6
MSP7.6	0.11	0.08	0.17	57.3	15.5	488.4
RIPR*	7.05	1.35	9.87	1.08	0.51	6.2
* The high levels of seropositivity resulted in poor model fits.
