# Supplementary material for: An Antibody Screen of a Plasmodium vivax Antigen Library Identifies Novel Merozoite Proteins Associated with Clinical Protection
Source: PLoS Negl Trop Dis. 2016 May 16;10(5):e0004639. doi: 10.1371/journal.pntd.0004639 (PMC4868274; doi:10.1371/journal.pntd.0004639)
Supplement: S6 Table — (XLSX) [file pntd.0004639.s008.xlsx]

## Sheet: Sheet1
	Table S6. Association between levels of IgG to P. vivax merozoite proteins and protection against P. falciparum clinical episodes (all parasite densities) in Papua New Guinean children.
	Antigen	uIRR	95%CI		P value	aIRR*	95%CI		P value
	PVX_081550 M	1.28737	1.00347	1.6516	0.047	1.16193	0.945926	1.42727	0.153
	PVX_081550 H	1.43072	1.12083	1.82629	0.004	0.922701	0.746261	1.14085	0.457
	P12 M	0.913605	0.723505	1.15365	0.448	1.09922	0.899855	1.34274	0.354
	P12 H	0.970792	0.763058	1.23508	0.809	1.18133	0.968045	1.44162	0.101
	P41 M	0.979856	0.773222	1.24171	0.866	0.968085	0.788126	1.18914	0.757
	P41 H	0.954311	0.758091	1.20132	0.69	1.09034	0.900247	1.32057	0.376
	ARP M	0.953894	0.754891	1.20536	0.693	0.994619	0.833562	1.18679	0.952
	ARP H	0.810065	0.646058	1.01571	0.068	0.883927	0.723223	1.08034	0.228
	CyRPA M	0.919942	0.728137	1.16227	0.484	0.862857	0.710651	1.04766	0.136
	CyRPA H	1.06678	0.8432	1.34963	0.59	0.941639	0.779996	1.13678	0.531
	GAMA M	0.748299	0.584049	0.958739	0.022	0.887131	0.715396	1.10009	0.275
	GAMA H	1.01038	0.812881	1.25586	0.926	0.888656	0.747603	1.05632	0.181
	Abbreviations: M=Medium antibody levels; H=High antibody levels; 95%CI= 95% confidence interval; uIRR=Unadjusted incidence rate ratio; aIRR=Adjusted incidence rate ratio.
	*Adjusted for individual differences in P. falciparum exposure (molFOB), age, village of residence, and season.
	P values, uIRR, and aIRR are from negative binomial GEE models and were deemed significant if <0.05.
